# Supplementary material for: Case Study of the Response of N6-Methyladenine DNA Modification to Environmental Stressors in the Unicellular Eukaryote Tetrahymena thermophila
Source: mSphere. 2021 May 28;6(3):e01208-20. doi: 10.1128/mSphere.01208-20 (PMC8265677; doi:10.1128/mSphere.01208-20)
Supplement: TABLE S4 [file msphere.01208-20-st004.xlsx]

## Sheet: Sheet1
Table S4. Primers used in this study.
Primer name	sequence (5'-3')
AMT1_f4905	CATGCCAATCCAATCTCTATAACAAG
AMT1_r5155	CTTTCTTTAGCATGTTGCAAGTAG
AMT2_f5849	GTTTAATTGCAATCTGAGCTAG
AMT2_r6503	CATGAACTAACTATCAAATTGC
AMT5_f2950	CTTACTAGCTAAAACACCAGAAG
AMT5_r3291	GAAATCCTTGCTTAGAGATCAAC
AMT6_f5380	GAAGATTAACTAAGTCTACTTTTG
AMT6_r5705	CTTCTATTGACTTGCCACTTTATC
AMT7_f4798	CCCCTGACAATTAACTCTCTCTC
AMT7_r5209	CATTTATATTTAATCCTTCTTTTTC
SOR3_f915	GGGTTGGAGCATGAAAACTC
SOR3_r1130	CCATTAACTTGACTAGTTAATTATC
R1_chr_001_f87	CCCTTCTTTTCTCTTTCAATC
R1_chr_001_r295	GCTATTGCTGCAGGAGCTGG
C1_chr103_f37	GCTTGGATTTGCTTTTTGAC
C1_chr103_r249	CTATATCCTCATGATGAAGAAGTC
C2_chr_105_f83	CCTAAGTGAGCTGCTGTATC
C2_chr_105_r293	CATCTCTATTCGGTTTGTTCCCC
C3_chr_126_f42	GTGCATAACAAAGCAAAAGTCTC
C3_chr_126_r244	CCTTTTATTCTTGGATGTAATATGGGGC
C4_chr_120_f68	GAATCTGAAATGTATAAATAGCAG
C4_chr_120_r265	CAAAATACAAATACATATAAAATTCAAGC
